# Supplementary material for: A Low-Cost, Flexible Pressure Capacitor Sensor Using Polyurethane for Wireless Vehicle Detection
Source: Polymers (Basel). 2019 Jul 27;11(8):1247. doi: 10.3390/polym11081247 (PMC6723729; doi:10.3390/polym11081247)
Supplement: Supplementary file 1 [file polymers-11-01247-s001.zip]

Archive with 7 entries (6 files):
- Supplementary files/
- Supplementary files/Figure S1.doc
- Supplementary files/Video S1a overview of durability testing.mp4
- Supplementary files/Video S1b recorded signal for durability testing.mp4
- Supplementary files/Video S2a at 0 kph.mp4
- Supplementary files/Video S2b at 5 kph.mp4
- Supplementary files/Video S2c at 20kph.mp4
